# Supplementary material for: The Impact of Small Molecule Binding on the Energy Landscape of the Intrinsically Disordered Protein C-Myc
Source: PLoS One. 2012 Jul 16;7(7):e41070. doi: 10.1371/journal.pone.0041070 (PMC3397933; doi:10.1371/journal.pone.0041070)
Supplement: Dataset S1 — Input files for the apo and holo BEMD simulations. (ZIP) [file pone.0041070.s005.zip]

Archive with 4 entries (4 files):
- holoA.zip
- holoB.zip
- apoB.zip
- apoA.zip
